# Supplementary material for: Identification of Phenotypic Diversity and DArTseq Loci Associated with Vitamin A Contents in Turkish Common Bean Germplasm Through GWAS
Source: Plants (Basel). 2025 Mar 3;14(5):776. doi: 10.3390/plants14050776 (PMC11901511; doi:10.3390/plants14050776)
Supplement: Supplementary file 1 [file plants-14-00776-s001.zip]

Archive with 1 entries (1 files):
- plants-3407528-supplementary.pdf
